# Supplementary material for: ﻿Species diversity and taxonomy of Vararia (Russulales, Basidiomycota) with descriptions of six species from Southwestern China
Source: MycoKeys. 2024 Mar 22;103:97–128. doi: 10.3897/mycokeys.103.118980 (PMC10980881; doi:10.3897/mycokeys.103.118980)
Supplement: XML Treatment for Vararia fissurata [file mycokeys.103.118980-treatment1.xml]

<!DOCTYPE tp:taxon-treatment
  PUBLIC "-//TaxonX//DTD Taxonomic Treatment Publishing DTD v0 20100105//EN" "tax-treatment-NSO.dtd">
<tp:taxon-treatment xmlns:tp="http://www.plazi.org/taxpub"><tp:treatment-meta><kwd-group><label>Taxon classification</label><kwd>
                <named-content content-type="kingdom">Fungi</named-content>
              </kwd><kwd>
                <named-content content-type="order">Russulales</named-content>
              </kwd><kwd>
                <named-content content-type="family">Lachnocladiaceae</named-content>
              </kwd></kwd-group><mixed-citation publication-type="journal"><person-group><name><surname>Deng</surname><given-names>Yinglian</given-names></name><name><surname>Jabeen</surname><given-names>Sana</given-names></name><name><surname>Zhao</surname><given-names>Changlin</given-names></name></person-group><article-title>﻿Species diversity and taxonomy of <italic><tp:taxon-name><tp:taxon-name-part taxon-name-part-type="genus" reg="Vararia">Vararia</tp:taxon-name-part></tp:taxon-name></italic> (<tp:taxon-name><tp:taxon-name-part taxon-name-part-type="order">Russulales</tp:taxon-name-part></tp:taxon-name>, <tp:taxon-name><tp:taxon-name-part taxon-name-part-type="phylum">Basidiomycota</tp:taxon-name-part></tp:taxon-name>) with descriptions of six species from Southwestern China</article-title><source>MycoKeys</source><day>22</day><month>03</month><year>2024</year><volume>103</volume><fpage>97</fpage><lpage>128</lpage><pub-id pub-id-type="doi">10.3897/mycokeys.103.118980</pub-id></mixed-citation></tp:treatment-meta><tp:nomenclature><label>﻿</label><tp:taxon-name>
              <object-id xmlns:xlink="http://www.w3.org/1999/xlink" content-type="arpha" xlink:type="simple">FCDF3E2C-FA46-5797-9156-FBE15AE7DBA9</object-id>
              <tp:taxon-name-part taxon-name-part-type="genus" reg="Vararia">Vararia</tp:taxon-name-part>
              <tp:taxon-name-part taxon-name-part-type="species" reg="fissurata">fissurata</tp:taxon-name-part>
              <object-id xmlns:xlink="http://www.w3.org/1999/xlink" content-type="mycobank" xlink:type="simple">MB851793</object-id>
            </tp:taxon-name><tp:taxon-authority>Y.L. Deng &amp; C.L. Zhao</tp:taxon-authority><tp:taxon-status xmlns:xlink="http://www.w3.org/1999/xlink" xlink:type="simple">sp. nov.</tp:taxon-status><xref ref-type="fig" rid="F3">Figs 3</xref><xref ref-type="fig" rid="F4">, 4</xref></tp:nomenclature><tp:treatment-sec sec-type="Holotype" id="SECID0EBQDI"><title>Holotype.</title><p>China. Yunnan Province, Yuxi, Xinping County, the Ancient Tea Horse Road, <named-content xmlns:xlink="http://www.w3.org/1999/xlink" content-type="dwc:verbatimCoordinates" xlink:type="simple"><named-content content-type="geo-json" specific-use="{&#34;type&#34;:&#34;Point&#34;,&#34;coordinates&#34;:[101.511389,23.952778]}" id="NCID0EKQDI" xlink:type="simple">23°57'10"N, 101°30'41"E</named-content></named-content>, altitude 2600 m a.s.l., on the trunk of angiosperm, leg. C.L. Zhao, 21 August 2018, CLZhao 8171 (SWFC).</p><fig id="F3" position="float" orientation="portrait"><object-id xmlns:xlink="http://www.w3.org/1999/xlink" content-type="doi" xlink:type="simple">10.3897/mycokeys.103.118980.figure3</object-id><object-id xmlns:xlink="http://www.w3.org/1999/xlink" content-type="arpha" xlink:type="simple">BD36725A-84F7-5B69-8011-240B6EAA288B</object-id><label>Figure 3.</label><caption><p>Basidiomata of <italic><tp:taxon-name><tp:taxon-name-part taxon-name-part-type="genus" reg="Vararia">Vararia</tp:taxon-name-part><tp:taxon-name-part taxon-name-part-type="species" reg="fissurata">fissurata</tp:taxon-name-part></tp:taxon-name></italic> (holotype). Scale bars: 1 cm (<bold>A</bold>); 1 mm (<bold>B</bold>).</p></caption><graphic xmlns:xlink="http://www.w3.org/1999/xlink" xlink:href="mycokeys-103-097-g003.jpg" position="float" orientation="portrait" xlink:type="simple" id="oo_1007203.jpg"><uri content-type="original_file" xlink:type="simple">https://binary.pensoft.net/fig/1007203</uri></graphic></fig></tp:treatment-sec><tp:treatment-sec sec-type="etymology" id="SECID0ELRDI"><title>Etymology.</title><p><italic><tp:taxon-name><tp:taxon-name-part taxon-name-part-type="genus" reg="Fissurata">Fissurata</tp:taxon-name-part></tp:taxon-name></italic> (Lat.): referring to the cracking hymenial surface.</p><fig id="F4" position="float" orientation="portrait"><object-id xmlns:xlink="http://www.w3.org/1999/xlink" content-type="doi" xlink:type="simple">10.3897/mycokeys.103.118980.figure4</object-id><object-id xmlns:xlink="http://www.w3.org/1999/xlink" content-type="arpha" xlink:type="simple">AE687389-52B5-5E29-90B1-F4DDA0C45601</object-id><label>Figure 4.</label><caption><p>Microscopic structures of <italic><tp:taxon-name><tp:taxon-name-part taxon-name-part-type="genus" reg="Vararia">Vararia</tp:taxon-name-part><tp:taxon-name-part taxon-name-part-type="species" reg="fissurata">fissurata</tp:taxon-name-part></tp:taxon-name></italic> (holotype) <bold>A</bold> a section of hymenium <bold>B</bold> basidiospores <bold>C</bold> basidia <bold>D</bold> basidioles <bold>E</bold> gloeocystidia subulate <bold>F</bold> gloeocystidia subglobose <bold>G</bold> dichohyphae. Scale bars: 10 µm (<bold>A–G</bold>).</p></caption><graphic xmlns:xlink="http://www.w3.org/1999/xlink" xlink:href="mycokeys-103-097-g004.jpg" position="float" orientation="portrait" xlink:type="simple" id="oo_1007204.jpg"><uri content-type="original_file" xlink:type="simple">https://binary.pensoft.net/fig/1007204</uri></graphic></fig></tp:treatment-sec><tp:treatment-sec sec-type="description" id="SECID0EATDI"><title>Description.</title><p>Basidiomata annual, resupinate, adnate, pruinose, brittle, without odor or taste when fresh, up to 12 cm long, 2.5 cm wide, and 100 µm thick. Hymenial surface smooth, white to olivaceous buff when fresh, and olivaceous buff upon drying, sparsely and deeply cracked with age. Sterile margin distinct, white, and up to 2 mm wide.</p><p>Hyphal system dimitic, generative hyphae with clamp connections, colorless, thin-walled, moderately branched, interwoven, 2–3 µm in diameter; IKI–, CB–, tissues unchanged in KOH. Dichohyphae predominate, yellowish, capillary, frequently branched, 1.5 µm in diameter, thick-walled, dichotomously to irregularly branched with main branches and acute tips, weakly to moderately dextrinoid in Melzer’s reagent, CB–, tissues unchanged in KOH; subhymenial hyphae densely covered by a lot of bulk crystals.</p><p>Gloeocystidia empty or filled with refractive flocculent matter, two types: (1) Gloeocystidia subglobose, colorless, thin-walled, smooth, 11–23 × 6–12 µm; (2) Gloeocystidia subulate, usually containing refractive materials; slightly constricted at the neck, colorless, thin-walled, smooth, 25.5–43 × 7–11 µm. Basidia cylindrical, with four sterigmata and a basal clamp connection, 20–27 × 4–8 µm; basidioles dominant, in shape similar to basidia but slightly smaller.</p><p>Basidiospores ellipsoid to broadly ellipsoid, colorless, thin-walled, smooth, IKI–, CB–, 5–10 × 3–7 µm, L = 7.37 µm, W = 5.22 µm, Q = 1.38–1.44 (n = 150/5).</p></tp:treatment-sec><tp:treatment-sec sec-type="material" id="SECID0EITDI"><title>Additional specimens examined</title><p><bold>(paratypes).</bold> China. Yunnan Province, Yuxi, Xinping County, the Ancient Tea Horse Road, <named-content xmlns:xlink="http://www.w3.org/1999/xlink" content-type="dwc:verbatimCoordinates" xlink:type="simple"><named-content content-type="geo-json" specific-use="{&#34;type&#34;:&#34;Point&#34;,&#34;coordinates&#34;:[101.511389,23.952778]}" id="NCID0ETTDI" xlink:type="simple">23°57'10"N, 101°30'41"E</named-content></named-content>, altitude 2600 m a.s.l., on fallen angiosperm branch, leg. C.L. Zhao, 13 January 2018, CLZhao 5218 (SWFC); Puer, Zhenyuan County, Heping Town, Damoshan, <named-content xmlns:xlink="http://www.w3.org/1999/xlink" content-type="dwc:verbatimCoordinates" xlink:type="simple"><named-content content-type="geo-json" specific-use="{&#34;type&#34;:&#34;Point&#34;,&#34;coordinates&#34;:[101.425556,23.939167]}" id="NCID0E2TDI" xlink:type="simple">23°56'21"N, 101°25'32"E</named-content></named-content>, altitude 2240 m a.s.l., on fallen angiosperm branch, leg. C.L. Zhao, 16 January 2018, CLZhao 6070 (SWFC); Dali, Weishan Country, Qinghua Town, Green Peacock Nature Reserve, <named-content xmlns:xlink="http://www.w3.org/1999/xlink" content-type="dwc:verbatimCoordinates" xlink:type="simple"><named-content content-type="geo-json" specific-use="{&#34;type&#34;:&#34;Point&#34;,&#34;coordinates&#34;:[100.527500,25.393056]}" id="NCID0EDUDI" xlink:type="simple">25°23'35"N, 100°31'39"E</named-content></named-content>, altitude 1500 m a.s.l., on the fallen branch of angiosperm, leg. C.L. Zhao, 18 July 2022, CLZhao 22538 (SWFC); Puer, Jingdong County, Wuliangshan National Nature Reserve, <named-content xmlns:xlink="http://www.w3.org/1999/xlink" content-type="dwc:verbatimCoordinates" xlink:type="simple"><named-content content-type="geo-json" specific-use="{&#34;type&#34;:&#34;Point&#34;,&#34;coordinates&#34;:[113.834167,24.579167]}" id="NCID0ELUDI" xlink:type="simple">24°34'45"N, 100°830'03"E</named-content></named-content>, altitude 2000 m a.s.l., on fallen angiosperm branch, leg. C.L. Zhao, 6 October 2017, CLZhao 4614 (SWFC); 6 January 2019, CLZhao 9618, CLZhao 9668 and CLZhao 9697 (SWFC); Dali, Nanjian County, Lingbaoshan National Forest Park, <named-content xmlns:xlink="http://www.w3.org/1999/xlink" content-type="dwc:verbatimCoordinates" xlink:type="simple"><named-content content-type="geo-json" specific-use="{&#34;type&#34;:&#34;Point&#34;,&#34;coordinates&#34;:[100.858333,25.307222]}" id="NCID0ETUDI" xlink:type="simple">24°78'26"N, 100°51'30"E</named-content></named-content>, altitude 2500 m a.s.l., on fallen angiosperm branch, leg. C.L. Zhao, 9 January 2019, CLZhao 10118, and CLZhao 10181 (SWFC).</p></tp:treatment-sec></tp:taxon-treatment>
