# Supplementary material for: ﻿Species diversity and taxonomy of Vararia (Russulales, Basidiomycota) with descriptions of six species from Southwestern China
Source: MycoKeys. 2024 Mar 22;103:97–128. doi: 10.3897/mycokeys.103.118980 (PMC10980881; doi:10.3897/mycokeys.103.118980)
Supplement: XML Treatment for Vararia isabellina [file mycokeys.103.118980-treatment2.xml]

<!DOCTYPE tp:taxon-treatment
  PUBLIC "-//TaxonX//DTD Taxonomic Treatment Publishing DTD v0 20100105//EN" "tax-treatment-NSO.dtd">
<tp:taxon-treatment xmlns:tp="http://www.plazi.org/taxpub"><tp:treatment-meta><kwd-group><label>Taxon classification</label><kwd>
                <named-content content-type="kingdom">Fungi</named-content>
              </kwd><kwd>
                <named-content content-type="order">Russulales</named-content>
              </kwd><kwd>
                <named-content content-type="family">Lachnocladiaceae</named-content>
              </kwd></kwd-group><mixed-citation publication-type="journal"><person-group><name><surname>Deng</surname><given-names>Yinglian</given-names></name><name><surname>Jabeen</surname><given-names>Sana</given-names></name><name><surname>Zhao</surname><given-names>Changlin</given-names></name></person-group><article-title>﻿Species diversity and taxonomy of <italic><tp:taxon-name><tp:taxon-name-part taxon-name-part-type="genus" reg="Vararia">Vararia</tp:taxon-name-part></tp:taxon-name></italic> (<tp:taxon-name><tp:taxon-name-part taxon-name-part-type="order">Russulales</tp:taxon-name-part></tp:taxon-name>, <tp:taxon-name><tp:taxon-name-part taxon-name-part-type="phylum">Basidiomycota</tp:taxon-name-part></tp:taxon-name>) with descriptions of six species from Southwestern China</article-title><source>MycoKeys</source><day>22</day><month>03</month><year>2024</year><volume>103</volume><fpage>97</fpage><lpage>128</lpage><pub-id pub-id-type="doi">10.3897/mycokeys.103.118980</pub-id></mixed-citation></tp:treatment-meta><tp:nomenclature><label>﻿</label><tp:taxon-name>
              <object-id xmlns:xlink="http://www.w3.org/1999/xlink" content-type="arpha" xlink:type="simple">629640AE-1559-513F-80F5-12C7DF651083</object-id>
              <tp:taxon-name-part taxon-name-part-type="genus" reg="Vararia">Vararia</tp:taxon-name-part>
              <tp:taxon-name-part taxon-name-part-type="species" reg="isabellina">isabellina</tp:taxon-name-part>
              <object-id xmlns:xlink="http://www.w3.org/1999/xlink" content-type="mycobank" xlink:type="simple">MB851798</object-id>
            </tp:taxon-name><tp:taxon-authority>Y.L. Deng &amp; C.L. Zhao</tp:taxon-authority><tp:taxon-status xmlns:xlink="http://www.w3.org/1999/xlink" xlink:type="simple">sp. nov.</tp:taxon-status><xref ref-type="fig" rid="F5">Figs 5</xref><xref ref-type="fig" rid="F6">, 6</xref></tp:nomenclature><tp:treatment-sec sec-type="Holotype" id="SECID0EKWDI"><title>Holotype.</title><p>China. Yunnan Province, Lincang, Fengqing County, <named-content xmlns:xlink="http://www.w3.org/1999/xlink" content-type="dwc:verbatimCoordinates" xlink:type="simple"><named-content content-type="geo-json" specific-use="{&#34;type&#34;:&#34;Point&#34;,&#34;coordinates&#34;:[100.335278,25.121667]}" id="NCID0ETWDI" xlink:type="simple">24°67'18"N, 100°19'67"E</named-content></named-content>, altitude 1660 m a.s.l., on the fallen angiosperm branch, leg. C.L. Zhao, 20 July 2022, CLZhao 22852 (SWFC).</p><fig id="F5" position="float" orientation="portrait"><object-id xmlns:xlink="http://www.w3.org/1999/xlink" content-type="doi" xlink:type="simple">10.3897/mycokeys.103.118980.figure5</object-id><object-id xmlns:xlink="http://www.w3.org/1999/xlink" content-type="arpha" xlink:type="simple">F031CB41-6FB2-524A-A385-7BB377B4A630</object-id><label>Figure 5.</label><caption><p>Basidiomata of <italic><tp:taxon-name><tp:taxon-name-part taxon-name-part-type="genus" reg="Vararia">Vararia</tp:taxon-name-part><tp:taxon-name-part taxon-name-part-type="species" reg="isabellina">isabellina</tp:taxon-name-part></tp:taxon-name></italic> (holotype). Scale bars: 1 cm (<bold>A</bold>); 1 mm (<bold>B</bold>).</p></caption><graphic xmlns:xlink="http://www.w3.org/1999/xlink" xlink:href="mycokeys-103-097-g005.jpg" position="float" orientation="portrait" xlink:type="simple" id="oo_1007205.jpg"><uri content-type="original_file" xlink:type="simple">https://binary.pensoft.net/fig/1007205</uri></graphic></fig></tp:treatment-sec><tp:treatment-sec sec-type="etymology" id="SECID0EUXDI"><title>Etymology.</title><p><italic><tp:taxon-name><tp:taxon-name-part taxon-name-part-type="genus" reg="Isabellina">Isabellina</tp:taxon-name-part></tp:taxon-name></italic> (Lat.): referring to the isabelline to yellowish-brown basidiomata.</p><fig id="F6" position="float" orientation="portrait"><object-id xmlns:xlink="http://www.w3.org/1999/xlink" content-type="doi" xlink:type="simple">10.3897/mycokeys.103.118980.figure6</object-id><object-id xmlns:xlink="http://www.w3.org/1999/xlink" content-type="arpha" xlink:type="simple">E6C677B9-E563-54B8-9E37-C62BFA0E2BC0</object-id><label>Figure 6.</label><caption><p>Microscopic structures of <italic><tp:taxon-name><tp:taxon-name-part taxon-name-part-type="genus" reg="Vararia">Vararia</tp:taxon-name-part><tp:taxon-name-part taxon-name-part-type="species" reg="isabellina">isabellina</tp:taxon-name-part></tp:taxon-name></italic> (holotype) <bold>A</bold> basidiospores <bold>B</bold> basidioles <bold>C</bold> basidia <bold>D</bold> dichohyphae <bold>E</bold> gloeocystidia <bold>F</bold> a section of hymenium. Scale bars: 10 µm (<bold>A–F</bold>).</p></caption><graphic xmlns:xlink="http://www.w3.org/1999/xlink" xlink:href="mycokeys-103-097-g006.jpg" position="float" orientation="portrait" xlink:type="simple" id="oo_1007206.jpg"><uri content-type="original_file" xlink:type="simple">https://binary.pensoft.net/fig/1007206</uri></graphic></fig></tp:treatment-sec><tp:treatment-sec sec-type="description" id="SECID0EHZDI"><title>Description.</title><p>Basidiomata annual, membranous, soft, and adnate, without odor or taste when fresh, up to 90 mm long, 10 mm wide, and 50–90 µm thick. Hymenial surface smooth, cream to isabelline when fresh, isabelline to slightly brown when dry. Sterile margin thinning out, cream to isabelline, and up to 1 mm wide.</p><p>Hyphal system dimitic, generative hyphae bearing simple-septa, colorless, thin to slightly thick-walled, frequently branched, 2.5–4 µm in diameter, IKI–, CB–, tissues unchanged in KOH. Dichohyphae predominant, yellowish, distinctly thick-walled, dichotomously to irregularly branched with main branches up to 4 μm in diameter and with acute tips, moderately dextrinoid in Melzer’s reagent, CB–, tissues unchanged in KOH; dichohyphae in hymenium similar to those in subiculum but more branched, with more narrow and shorter branches, with slightly curved tips and stronger.</p><p>Gloeocystidia spindle to subcylindrical, smooth, colorless, thin-walled, usually containing refractive materials, 38–47 × 8–13 μm. Basidia subcylindrical, slightly constricted at the neck, with four sterigmata and a basal simple septum connection, 33–39 × 7–9 μm; basidioles dominant, in shape similar to basidia, but slightly smaller.</p><p>Basidiospores sub-fusiform to navicular, colorless, smooth, with numerous oil-drops, thin-walled, IKI–, CB–, 9–13 × 5–8 µm, L = 11.66 µm, W = 6.69 µm, Q = 1.68–1.78 (n = 60/2).</p></tp:treatment-sec><tp:treatment-sec sec-type="Additional specimen examined" id="SECID0EPZDI"><title>Additional specimen examined</title><p><bold>(paratype).</bold> China. Yunnan Province, Lincang, Fengqing County, <named-content xmlns:xlink="http://www.w3.org/1999/xlink" content-type="dwc:verbatimCoordinates" xlink:type="simple"><named-content content-type="geo-json" specific-use="{&#34;type&#34;:&#34;Point&#34;,&#34;coordinates&#34;:[100.335278,25.121667]}" id="NCID0E1ZDI" xlink:type="simple">24°67'18"N, 100°19'67"E</named-content></named-content>, altitude 1660 m a.s.l., on the fallen angiosperm branch, leg. C.L. Zhao, 20 July 2022, CLZhao 22887 (SWFC).</p></tp:treatment-sec></tp:taxon-treatment>
