# Supplementary material for: ﻿Species diversity and taxonomy of Vararia (Russulales, Basidiomycota) with descriptions of six species from Southwestern China
Source: MycoKeys. 2024 Mar 22;103:97–128. doi: 10.3897/mycokeys.103.118980 (PMC10980881; doi:10.3897/mycokeys.103.118980)
Supplement: XML Treatment for Vararia lincangensis [file mycokeys.103.118980-treatment3.xml]

<!DOCTYPE tp:taxon-treatment
  PUBLIC "-//TaxonX//DTD Taxonomic Treatment Publishing DTD v0 20100105//EN" "tax-treatment-NSO.dtd">
<tp:taxon-treatment xmlns:tp="http://www.plazi.org/taxpub"><tp:treatment-meta><kwd-group><label>Taxon classification</label><kwd>
                <named-content content-type="kingdom">Fungi</named-content>
              </kwd><kwd>
                <named-content content-type="order">Russulales</named-content>
              </kwd><kwd>
                <named-content content-type="family">Lachnocladiaceae</named-content>
              </kwd></kwd-group><mixed-citation publication-type="journal"><person-group><name><surname>Deng</surname><given-names>Yinglian</given-names></name><name><surname>Jabeen</surname><given-names>Sana</given-names></name><name><surname>Zhao</surname><given-names>Changlin</given-names></name></person-group><article-title>﻿Species diversity and taxonomy of <italic><tp:taxon-name><tp:taxon-name-part taxon-name-part-type="genus" reg="Vararia">Vararia</tp:taxon-name-part></tp:taxon-name></italic> (<tp:taxon-name><tp:taxon-name-part taxon-name-part-type="order">Russulales</tp:taxon-name-part></tp:taxon-name>, <tp:taxon-name><tp:taxon-name-part taxon-name-part-type="phylum">Basidiomycota</tp:taxon-name-part></tp:taxon-name>) with descriptions of six species from Southwestern China</article-title><source>MycoKeys</source><day>22</day><month>03</month><year>2024</year><volume>103</volume><fpage>97</fpage><lpage>128</lpage><pub-id pub-id-type="doi">10.3897/mycokeys.103.118980</pub-id></mixed-citation></tp:treatment-meta><tp:nomenclature><label>﻿</label><tp:taxon-name>
              <object-id xmlns:xlink="http://www.w3.org/1999/xlink" content-type="arpha" xlink:type="simple">09ECE14E-80AA-5E44-A18A-DEDEBA45397A</object-id>
              <tp:taxon-name-part taxon-name-part-type="genus" reg="Vararia">Vararia</tp:taxon-name-part>
              <tp:taxon-name-part taxon-name-part-type="species" reg="lincangensis">lincangensis</tp:taxon-name-part>
              <object-id xmlns:xlink="http://www.w3.org/1999/xlink" content-type="mycobank" xlink:type="simple">MB851794</object-id>
            </tp:taxon-name><tp:taxon-authority>Y.L. Deng &amp; C.L. Zhao</tp:taxon-authority><tp:taxon-status xmlns:xlink="http://www.w3.org/1999/xlink" xlink:type="simple">sp. nov.</tp:taxon-status><xref ref-type="fig" rid="F7">Figs 7</xref><xref ref-type="fig" rid="F8">, 8</xref></tp:nomenclature><tp:treatment-sec sec-type="Holotype" id="SECID0ER2DI"><title>Holotype.</title><p>China. Yunnan Province, Lincang, Fengqing County, Yaojie Township, Xingyuan Village, <named-content xmlns:xlink="http://www.w3.org/1999/xlink" content-type="dwc:verbatimCoordinates" xlink:type="simple"><named-content content-type="geo-json" specific-use="{&#34;type&#34;:&#34;Point&#34;,&#34;coordinates&#34;:[100.289167,25.028889]}" id="NCID0E12DI" xlink:type="simple">24°61'44"N, 100°17'21"E</named-content></named-content>, altitude 1660 m a.s.l., on the fallen angiosperm branch, leg. C.L. Zhao, 20 July 2022, CLZhao 22791 (SWFC).</p><fig id="F7" position="float" orientation="portrait"><object-id xmlns:xlink="http://www.w3.org/1999/xlink" content-type="doi" xlink:type="simple">10.3897/mycokeys.103.118980.figure7</object-id><object-id xmlns:xlink="http://www.w3.org/1999/xlink" content-type="arpha" xlink:type="simple">AE3B1DD5-434D-59ED-A732-17CBB2876008</object-id><label>Figure 7.</label><caption><p>Basidiomata of <italic><tp:taxon-name><tp:taxon-name-part taxon-name-part-type="genus" reg="Vararia">Vararia</tp:taxon-name-part><tp:taxon-name-part taxon-name-part-type="species" reg="lincangensis">lincangensis</tp:taxon-name-part></tp:taxon-name></italic> (holotype). Scale bars: 1 cm (<bold>A</bold>); 1 mm <bold>(B</bold>).</p></caption><graphic xmlns:xlink="http://www.w3.org/1999/xlink" xlink:href="mycokeys-103-097-g007.jpg" position="float" orientation="portrait" xlink:type="simple" id="oo_1007207.jpg"><uri content-type="original_file" xlink:type="simple">https://binary.pensoft.net/fig/1007207</uri></graphic></fig></tp:treatment-sec><tp:treatment-sec sec-type="etymology" id="SECID0E23DI"><title>Etymology.</title><p><italic><tp:taxon-name><tp:taxon-name-part taxon-name-part-type="genus" reg="Lincangensis">Lincangensis</tp:taxon-name-part></tp:taxon-name></italic> (Lat.): referring to the locality (Lincang) of the type specimen.</p><fig id="F8" position="float" orientation="portrait"><object-id xmlns:xlink="http://www.w3.org/1999/xlink" content-type="doi" xlink:type="simple">10.3897/mycokeys.103.118980.figure8</object-id><object-id xmlns:xlink="http://www.w3.org/1999/xlink" content-type="arpha" xlink:type="simple">B1B43E6B-B4FF-5112-A432-96AD81131C59</object-id><label>Figure 8.</label><caption><p>Microscopic structures of <italic><tp:taxon-name><tp:taxon-name-part taxon-name-part-type="genus" reg="Vararia">Vararia</tp:taxon-name-part><tp:taxon-name-part taxon-name-part-type="species" reg="lincangensis">lincangensis</tp:taxon-name-part></tp:taxon-name></italic> (holotype) <bold>A</bold> basidiospores <bold>B</bold> basidioles <bold>C</bold> basidia <bold>D</bold> gloeocystidia <bold>E</bold> dichohyphae <bold>F</bold> a section of hymenium. Scale bars: 10 µm (<bold>A–F</bold>).</p></caption><graphic xmlns:xlink="http://www.w3.org/1999/xlink" xlink:href="mycokeys-103-097-g008.jpg" position="float" orientation="portrait" xlink:type="simple" id="oo_1007208.jpg"><uri content-type="original_file" xlink:type="simple">https://binary.pensoft.net/fig/1007208</uri></graphic></fig></tp:treatment-sec><tp:treatment-sec sec-type="description" id="SECID0EO5DI"><title>Description.</title><p>Basidiomata annual, resupinate, membranous, soft and adnate, without odor or taste when fresh, up to 90 mm long, 20 mm wide, and 70–150 µm thick. Hymenial surface smooth, white to cream when fresh, cream upon drying, cracking with age. Sterile margin distinct, narrow, whitish, attached, and up to 1 mm wide.</p><p>Hyphal system dimitic, generative hyphae bearing simple-septa, rarely branched, colorless, thin-walled, 2–3 μm in diameter, IKI–, CB–, tissues unchanged in KOH; subhymenial hyphae densely covered by some crystals. Dichohyphae predominate, white to cream, capillary, thick-walled, frequently branched, dichotomously to irregularly branched with main branches and acute tips, 1–1.5 µm diameter, weakly to moderately dextrinoid in Melzer’s reagent, CB–, tissues unchanged in KOH, subiculum composed of colorless. Skeletal hyphae colorless, thick-walled, 2–3 µm in diameter, IKI–, CB–, tissues unchanged in KOH.</p><p>Gloeocystidia subglobose, and clavate to fusiform, usually containing refractive materials, colorless, smooth, thin-walled, 6.5–16 × 3–5 µm. Basidia clavate, with four sterigmata and a basal simple septum, thin-walled, smooth, 11–17.5 × 2–4 μm; basidioles in shape similar to basidia, but slightly smaller.</p><p>Basidiospores ellipsoid, colorless, thin-walled, smooth, occasionally acyanophilous, CB–, (3–)3.5–5.5(–6) × (2–)2.5–4 µm, L = 4.18 µm, W = 3.11 µm, Q = 1.33–1.36 (n = 60/2).</p></tp:treatment-sec><tp:treatment-sec sec-type="Additional specimen examined" id="SECID0EW5DI"><title>Additional specimen examined</title><p><bold>(paratype).</bold> China. Yunnan Province, Lincang, Fengqing County, Yaojie Township, Xingyuan Village, <named-content xmlns:xlink="http://www.w3.org/1999/xlink" content-type="dwc:verbatimCoordinates" xlink:type="simple"><named-content content-type="geo-json" specific-use="{&#34;type&#34;:&#34;Point&#34;,&#34;coordinates&#34;:[100.289167,25.028889]}" id="NCID0EB6DI" xlink:type="simple">24°61'44"N, 100°17'21"E</named-content></named-content>, altitude 1660 m a.s.l., on the fallen angiosperm branch, leg. C.L. Zhao, 20 July 2022, CLZhao 22799 (SWFC).</p></tp:treatment-sec></tp:taxon-treatment>
