# Supplementary material for: ﻿Species diversity and taxonomy of Vararia (Russulales, Basidiomycota) with descriptions of six species from Southwestern China
Source: MycoKeys. 2024 Mar 22;103:97–128. doi: 10.3897/mycokeys.103.118980 (PMC10980881; doi:10.3897/mycokeys.103.118980)
Supplement: XML Treatment for Vararia punctata [file mycokeys.103.118980-treatment4.xml]

<!DOCTYPE tp:taxon-treatment
  PUBLIC "-//TaxonX//DTD Taxonomic Treatment Publishing DTD v0 20100105//EN" "tax-treatment-NSO.dtd">
<tp:taxon-treatment xmlns:tp="http://www.plazi.org/taxpub"><tp:treatment-meta><kwd-group><label>Taxon classification</label><kwd>
                <named-content content-type="kingdom">Fungi</named-content>
              </kwd><kwd>
                <named-content content-type="order">Russulales</named-content>
              </kwd><kwd>
                <named-content content-type="family">Lachnocladiaceae</named-content>
              </kwd></kwd-group><mixed-citation publication-type="journal"><person-group><name><surname>Deng</surname><given-names>Yinglian</given-names></name><name><surname>Jabeen</surname><given-names>Sana</given-names></name><name><surname>Zhao</surname><given-names>Changlin</given-names></name></person-group><article-title>﻿Species diversity and taxonomy of <italic><tp:taxon-name><tp:taxon-name-part taxon-name-part-type="genus" reg="Vararia">Vararia</tp:taxon-name-part></tp:taxon-name></italic> (<tp:taxon-name><tp:taxon-name-part taxon-name-part-type="order">Russulales</tp:taxon-name-part></tp:taxon-name>, <tp:taxon-name><tp:taxon-name-part taxon-name-part-type="phylum">Basidiomycota</tp:taxon-name-part></tp:taxon-name>) with descriptions of six species from Southwestern China</article-title><source>MycoKeys</source><day>22</day><month>03</month><year>2024</year><volume>103</volume><fpage>97</fpage><lpage>128</lpage><pub-id pub-id-type="doi">10.3897/mycokeys.103.118980</pub-id></mixed-citation></tp:treatment-meta><tp:nomenclature><label>﻿</label><tp:taxon-name>
              <object-id xmlns:xlink="http://www.w3.org/1999/xlink" content-type="arpha" xlink:type="simple">585169B0-6B32-5187-A598-39359501D2DD</object-id>
              <tp:taxon-name-part taxon-name-part-type="genus" reg="Vararia">Vararia</tp:taxon-name-part>
              <tp:taxon-name-part taxon-name-part-type="species" reg="punctata">punctata</tp:taxon-name-part>
              <object-id xmlns:xlink="http://www.w3.org/1999/xlink" content-type="mycobank" xlink:type="simple">MB851795</object-id>
            </tp:taxon-name><tp:taxon-authority>Y.L. Deng &amp; C.L. Zhao</tp:taxon-authority><tp:taxon-status xmlns:xlink="http://www.w3.org/1999/xlink" xlink:type="simple">sp. nov.</tp:taxon-status><xref ref-type="fig" rid="F9">Figs 9</xref><xref ref-type="fig" rid="F10">, 10</xref></tp:nomenclature><tp:treatment-sec sec-type="Holotype" id="SECID0EZAAK"><title>Holotype.</title><p>China. Yunnan Province, Dali, Weishan Country, Qinghua Town, Green Peacock Nature Reserve, <named-content xmlns:xlink="http://www.w3.org/1999/xlink" content-type="dwc:verbatimCoordinates" xlink:type="simple"><named-content content-type="geo-json" specific-use="{&#34;type&#34;:&#34;Point&#34;,&#34;coordinates&#34;:[100.527500,25.393056]}" id="NCID0ECBAK" xlink:type="simple">25°23'35"N, 100°31'39"E</named-content></named-content>, altitude 1500 m a.s.l., on the fallen branch of angiosperm, leg. C.L. Zhao, 18 July 2022, CLZhao 22439 (SWFC).</p><fig id="F9" position="float" orientation="portrait"><object-id xmlns:xlink="http://www.w3.org/1999/xlink" content-type="doi" xlink:type="simple">10.3897/mycokeys.103.118980.figure9</object-id><object-id xmlns:xlink="http://www.w3.org/1999/xlink" content-type="arpha" xlink:type="simple">945911E5-8507-5C16-BFEC-CCD76CDC9927</object-id><label>Figure 9.</label><caption><p>Basidiomata of <italic><tp:taxon-name><tp:taxon-name-part taxon-name-part-type="genus" reg="Vararia">Vararia</tp:taxon-name-part><tp:taxon-name-part taxon-name-part-type="species" reg="punctata">punctata</tp:taxon-name-part></tp:taxon-name></italic> (holotype). Scale bars: 1 cm (<bold>A</bold>); 1 mm (<bold>B</bold>).</p></caption><graphic xmlns:xlink="http://www.w3.org/1999/xlink" xlink:href="mycokeys-103-097-g009.jpg" position="float" orientation="portrait" xlink:type="simple" id="oo_1007209.jpg"><uri content-type="original_file" xlink:type="simple">https://binary.pensoft.net/fig/1007209</uri></graphic></fig></tp:treatment-sec><tp:treatment-sec sec-type="etymology" id="SECID0EDCAK"><title>Etymology.</title><p><italic><tp:taxon-name><tp:taxon-name-part taxon-name-part-type="genus" reg="Punctata">Punctata</tp:taxon-name-part></tp:taxon-name></italic> (Lat.): referring to the species having cushion-shaped basidioma.</p><fig id="F10" position="float" orientation="portrait"><object-id xmlns:xlink="http://www.w3.org/1999/xlink" content-type="doi" xlink:type="simple">10.3897/mycokeys.103.118980.figure10</object-id><object-id xmlns:xlink="http://www.w3.org/1999/xlink" content-type="arpha" xlink:type="simple">499B6350-D1E9-54CE-AC1B-0C93C0F0731A</object-id><label>Figure 10.</label><caption><p>Microscopic structures of <italic><tp:taxon-name><tp:taxon-name-part taxon-name-part-type="genus" reg="Vararia">Vararia</tp:taxon-name-part><tp:taxon-name-part taxon-name-part-type="species" reg="punctata">punctata</tp:taxon-name-part></tp:taxon-name></italic> (holotype) <bold>A</bold> a section of hymenium <bold>B</bold> basidia <bold>C</bold> basidioles <bold>D</bold> gloeocystidia <bold>E</bold> basidiospores <bold>F</bold> dichohyphae. Scale bars: 10 µm (<bold>A–F</bold>).</p></caption><graphic xmlns:xlink="http://www.w3.org/1999/xlink" xlink:href="mycokeys-103-097-g010.jpg" position="float" orientation="portrait" xlink:type="simple" id="oo_1007210.jpg"><uri content-type="original_file" xlink:type="simple">https://binary.pensoft.net/fig/1007210</uri></graphic></fig></tp:treatment-sec><tp:treatment-sec sec-type="description" id="SECID0EWDAK"><title>Description.</title><p>Basidiomata annual, membranous, soft, adnate, without odor or taste when fresh, up to 50 mm long, 15 mm wide, and 90–150 µm thick. Hymenial surface smooth, and white to cream when fresh, cream when dry. Sterile margin thin, distinct, narrow, whitish, attached, and up to 1 mm.</p><p>Hyphal system dimitic, generative hyphae bearing simple-septa, colorless, thin to slightly thick-walled, rarely branched, interwoven, 2–3 µm in diameter, IKI–, CB–, tissues unchanged in KOH. Dichohyphae predominate, white to cream, capillary, frequently branched, thick-walled, 1 µm in diameter, dichotomously to irregularly branched with main branches and acute tips, weakly to moderately dextrinoid in Melzer’s reagent, CB–, tissues unchanged in KOH. Skeletal hyphae colorless, thick-walled, 2–3 µm in diameter, IKI–, CB–, tissues unchanged in KOH; subhymenial hyphae densely covered by bulk crystals.</p><p>Gloeocystidia clavate to cylindrical, usually containing oil droplets, colorless, smooth, thick-walled, and 12–21 × 5–9 µm. Basidia subcylindrical, with four sterigmata and a basal simple septum, 11–25 × 4–7 µm; basidioles in shape similar to basidia, but slightly smaller.</p><p>Basidiospores ellipsoid, colorless, thin-walled, smooth, with oil drops, amyloid, CB–, 6–10 × 4–6(–6.5) µm, L = 7.81 µm, W = 5.1 µm, Q = 1.51–1.56 (n = 120/4).</p></tp:treatment-sec><tp:treatment-sec sec-type="Additional specimen examined" id="SECID0E5DAK"><title>Additional specimen examined</title><p><bold>(paratype).</bold> China. Yunnan Province, Dali, Weishan Country, Qinghua Town, Green Peacock Nature Reserve, <named-content xmlns:xlink="http://www.w3.org/1999/xlink" content-type="dwc:verbatimCoordinates" xlink:type="simple"><named-content content-type="geo-json" specific-use="{&#34;type&#34;:&#34;Point&#34;,&#34;coordinates&#34;:[100.527500,25.393056]}" id="NCID0EJEAK" xlink:type="simple">25°23'35"N, 100°31'39"E</named-content></named-content>, altitude 1500 m a.s.l., on the fallen branch of angiosperm, leg. C.L. Zhao, 18 July 2022, CLZhao 22423 (SWFC).</p></tp:treatment-sec></tp:taxon-treatment>
