# Supplementary material for: ﻿Species diversity and taxonomy of Vararia (Russulales, Basidiomycota) with descriptions of six species from Southwestern China
Source: MycoKeys. 2024 Mar 22;103:97–128. doi: 10.3897/mycokeys.103.118980 (PMC10980881; doi:10.3897/mycokeys.103.118980)
Supplement: XML Treatment for Vararia sinensis [file mycokeys.103.118980-treatment5.xml]

<!DOCTYPE tp:taxon-treatment
  PUBLIC "-//TaxonX//DTD Taxonomic Treatment Publishing DTD v0 20100105//EN" "tax-treatment-NSO.dtd">
<tp:taxon-treatment xmlns:tp="http://www.plazi.org/taxpub"><tp:treatment-meta><kwd-group><label>Taxon classification</label><kwd>
                <named-content content-type="kingdom">Fungi</named-content>
              </kwd><kwd>
                <named-content content-type="order">Russulales</named-content>
              </kwd><kwd>
                <named-content content-type="family">Lachnocladiaceae</named-content>
              </kwd></kwd-group><mixed-citation publication-type="journal"><person-group><name><surname>Deng</surname><given-names>Yinglian</given-names></name><name><surname>Jabeen</surname><given-names>Sana</given-names></name><name><surname>Zhao</surname><given-names>Changlin</given-names></name></person-group><article-title>﻿Species diversity and taxonomy of <italic><tp:taxon-name><tp:taxon-name-part taxon-name-part-type="genus" reg="Vararia">Vararia</tp:taxon-name-part></tp:taxon-name></italic> (<tp:taxon-name><tp:taxon-name-part taxon-name-part-type="order">Russulales</tp:taxon-name-part></tp:taxon-name>, <tp:taxon-name><tp:taxon-name-part taxon-name-part-type="phylum">Basidiomycota</tp:taxon-name-part></tp:taxon-name>) with descriptions of six species from Southwestern China</article-title><source>MycoKeys</source><day>22</day><month>03</month><year>2024</year><volume>103</volume><fpage>97</fpage><lpage>128</lpage><pub-id pub-id-type="doi">10.3897/mycokeys.103.118980</pub-id></mixed-citation></tp:treatment-meta><tp:nomenclature><label>﻿</label><tp:taxon-name>
              <object-id xmlns:xlink="http://www.w3.org/1999/xlink" content-type="arpha" xlink:type="simple">2775F948-D649-5FA1-89BE-6924B9A89831</object-id>
              <tp:taxon-name-part taxon-name-part-type="genus" reg="Vararia">Vararia</tp:taxon-name-part>
              <tp:taxon-name-part taxon-name-part-type="species" reg="sinensis">sinensis</tp:taxon-name-part>
              <object-id xmlns:xlink="http://www.w3.org/1999/xlink" content-type="mycobank" xlink:type="simple">MB851796</object-id>
            </tp:taxon-name><tp:taxon-authority>Y.L. Deng &amp; C.L. Zhao</tp:taxon-authority><tp:taxon-status xmlns:xlink="http://www.w3.org/1999/xlink" xlink:type="simple">sp. nov.</tp:taxon-status><xref ref-type="fig" rid="F11">Figs 11</xref><xref ref-type="fig" rid="F12">, 12</xref></tp:nomenclature><tp:treatment-sec sec-type="Holotype" id="SECID0EAGAK"><title>Holotype.</title><p>China. Yunnan Province, Lincang, Yun County, Dumu Village, <named-content xmlns:xlink="http://www.w3.org/1999/xlink" content-type="dwc:verbatimCoordinates" xlink:type="simple"><named-content content-type="geo-json" specific-use="{&#34;type&#34;:&#34;Point&#34;,&#34;coordinates&#34;:[100.304722,24.671944]}" id="NCID0EJGAK" xlink:type="simple">24°39'79"N, 100°18'17"E</named-content></named-content>, altitude 1960 m a.s.l., on the fallen angiosperm branch, leg. C.L. Zhao, 20 October 2022, CLZhao 25160 (SWFC).</p><fig id="F11" position="float" orientation="portrait"><object-id xmlns:xlink="http://www.w3.org/1999/xlink" content-type="doi" xlink:type="simple">10.3897/mycokeys.103.118980.figure11</object-id><object-id xmlns:xlink="http://www.w3.org/1999/xlink" content-type="arpha" xlink:type="simple">FA1273B6-248D-5A97-8D97-AC93275DFA41</object-id><label>Figure 11.</label><caption><p>Basidiomata of <italic><tp:taxon-name><tp:taxon-name-part taxon-name-part-type="genus" reg="Vararia">Vararia</tp:taxon-name-part><tp:taxon-name-part taxon-name-part-type="species" reg="sinensis">sinensis</tp:taxon-name-part></tp:taxon-name></italic> (holotype). Scale bars: 1 cm (<bold>A</bold>); 1 mm (<bold>B</bold>).</p></caption><graphic xmlns:xlink="http://www.w3.org/1999/xlink" xlink:href="mycokeys-103-097-g011.jpg" position="float" orientation="portrait" xlink:type="simple" id="oo_1007211.jpg"><uri content-type="original_file" xlink:type="simple">https://binary.pensoft.net/fig/1007211</uri></graphic></fig></tp:treatment-sec><tp:treatment-sec sec-type="etymology" id="SECID0EKHAK"><title>Etymology.</title><p><italic><tp:taxon-name><tp:taxon-name-part taxon-name-part-type="genus" reg="Sinensis">Sinensis</tp:taxon-name-part></tp:taxon-name></italic> (Lat.): referring to the locality (China) of the type specimen.</p><fig id="F12" position="float" orientation="portrait"><object-id xmlns:xlink="http://www.w3.org/1999/xlink" content-type="doi" xlink:type="simple">10.3897/mycokeys.103.118980.figure12</object-id><object-id xmlns:xlink="http://www.w3.org/1999/xlink" content-type="arpha" xlink:type="simple">6254BE68-58F0-5350-B630-E564DA096D4A</object-id><label>Figure 12.</label><caption><p>Microscopic structures of <italic><tp:taxon-name><tp:taxon-name-part taxon-name-part-type="genus" reg="Vararia">Vararia</tp:taxon-name-part><tp:taxon-name-part taxon-name-part-type="species" reg="sinensis">sinensis</tp:taxon-name-part></tp:taxon-name></italic> (holotype) <bold>A</bold> basidiospores <bold>B</bold> basidioles <bold>C</bold> basidia <bold>D</bold> dichohyphae <bold>E</bold> gloeocystidia subulate <bold>F</bold> a section of hymenium. Scale bars: 10 µm (<bold>A–F</bold>).</p></caption><graphic xmlns:xlink="http://www.w3.org/1999/xlink" xlink:href="mycokeys-103-097-g012.jpg" position="float" orientation="portrait" xlink:type="simple" id="oo_1007212.jpg"><uri content-type="original_file" xlink:type="simple">https://binary.pensoft.net/fig/1007212</uri></graphic></fig></tp:treatment-sec><tp:treatment-sec sec-type="description" id="SECID0E4IAK"><title>Description.</title><p>Basidiomata annual, membranous, and adnate, up to 70 mm long, 35 mm wide, and 80–160 µm thick. Hymenial surface smooth, white to slightly pink when fresh, pink upon drying. Sterile margin thinning out, narrow, whitish, attached, and up to 1 mm.</p><p>Hyphal system dimitic, generative hyphae bearing simple-septa, colorless, thin-walled, branched, 2.5–3 µm diameter, IKI–, CB–, tissues unchanged in KOH. Dichohyphae predominant, yellowish, thick-walled, dichotomously to irregularly branched with main branches up to 1.4 μm in diameter and with acute tips, moderately dextrinoid in Melzer’s reagent, CB–, tissues unchanged in KOH, dichohyphae in hymenium similar to those in subiculum but more branched, with more narrow and shorter branches, with slightly curved tips and stronger, subhymenial hyphae densely covered by crystals. Skeletal hyphae rarely branched, interwoven, colorless, thick-walled, 2–3 µm in diameter, IKI–, CB–, tissues unchanged in KOH.</p><p>Gloeocystidia subulate, smooth, colorless, thin-walled, filled with refractive oil-like matter, 17–35 × 6–7 μm. Basidia clavate, with four sterigmata and a basal simple septum connection, 25–35 × 6–7 μm; basidioles dominant, in shape similar to basidia, but slightly smaller.</p><p>Basidiospores sub-fusiform to navicular, with a beaklike extension, colorless, smooth, with numerous oil-drops, thin-walled, IKI–, CB–, 6–11 × 4–6 µm, L = 8.21 µm, W = 4.88 µm, Q = 1.66–1.71 (n = 60/2).</p></tp:treatment-sec><tp:treatment-sec sec-type="Additional specimen examined" id="SECID0EFJAK"><title>Additional specimen examined</title><p><bold>(paratype).</bold> China. Yunnan Province, Lincang, Yun County, Dumu Village. GPS coordinates: <named-content xmlns:xlink="http://www.w3.org/1999/xlink" content-type="dwc:verbatimCoordinates" xlink:type="simple"><named-content content-type="geo-json" specific-use="{&#34;type&#34;:&#34;Point&#34;,&#34;coordinates&#34;:[100.304722,24.671944]}" id="NCID0EQJAK" xlink:type="simple">24°39'79"N, 100°18'17"E</named-content></named-content>, altitude 1960 m a.s.l., on the fallen angiosperm branch, leg. C.L. Zhao, 20 October 2022, CLZhao 25161 (SWFC).</p></tp:treatment-sec></tp:taxon-treatment>
