# Supplementary material for: ﻿Species diversity and taxonomy of Vararia (Russulales, Basidiomycota) with descriptions of six species from Southwestern China
Source: MycoKeys. 2024 Mar 22;103:97–128. doi: 10.3897/mycokeys.103.118980 (PMC10980881; doi:10.3897/mycokeys.103.118980)
Supplement: XML Treatment for Vararia yaoshanensis [file mycokeys.103.118980-treatment6.xml]

<!DOCTYPE tp:taxon-treatment
  PUBLIC "-//TaxonX//DTD Taxonomic Treatment Publishing DTD v0 20100105//EN" "tax-treatment-NSO.dtd">
<tp:taxon-treatment xmlns:tp="http://www.plazi.org/taxpub"><tp:treatment-meta><kwd-group><label>Taxon classification</label><kwd>
                <named-content content-type="kingdom">Fungi</named-content>
              </kwd><kwd>
                <named-content content-type="order">Russulales</named-content>
              </kwd><kwd>
                <named-content content-type="family">Lachnocladiaceae</named-content>
              </kwd></kwd-group><mixed-citation publication-type="journal"><person-group><name><surname>Deng</surname><given-names>Yinglian</given-names></name><name><surname>Jabeen</surname><given-names>Sana</given-names></name><name><surname>Zhao</surname><given-names>Changlin</given-names></name></person-group><article-title>﻿Species diversity and taxonomy of <italic><tp:taxon-name><tp:taxon-name-part taxon-name-part-type="genus" reg="Vararia">Vararia</tp:taxon-name-part></tp:taxon-name></italic> (<tp:taxon-name><tp:taxon-name-part taxon-name-part-type="order">Russulales</tp:taxon-name-part></tp:taxon-name>, <tp:taxon-name><tp:taxon-name-part taxon-name-part-type="phylum">Basidiomycota</tp:taxon-name-part></tp:taxon-name>) with descriptions of six species from Southwestern China</article-title><source>MycoKeys</source><day>22</day><month>03</month><year>2024</year><volume>103</volume><fpage>97</fpage><lpage>128</lpage><pub-id pub-id-type="doi">10.3897/mycokeys.103.118980</pub-id></mixed-citation></tp:treatment-meta><tp:nomenclature><label>﻿</label><tp:taxon-name>
              <object-id xmlns:xlink="http://www.w3.org/1999/xlink" content-type="arpha" xlink:type="simple">8AC2973A-7622-5415-9A39-43841B29B00C</object-id>
              <tp:taxon-name-part taxon-name-part-type="genus" reg="Vararia">Vararia</tp:taxon-name-part>
              <tp:taxon-name-part taxon-name-part-type="species" reg="yaoshanensis">yaoshanensis</tp:taxon-name-part>
              <object-id xmlns:xlink="http://www.w3.org/1999/xlink" content-type="mycobank" xlink:type="simple">MB851797</object-id>
            </tp:taxon-name><tp:taxon-authority>Y.L. Deng &amp; C.L. Zhao</tp:taxon-authority><tp:taxon-status xmlns:xlink="http://www.w3.org/1999/xlink" xlink:type="simple">sp. nov.</tp:taxon-status><xref ref-type="fig" rid="F13">Figs 13</xref><xref ref-type="fig" rid="F14">, 14</xref></tp:nomenclature><tp:treatment-sec sec-type="Holotype" id="SECID0EHLAK"><title>Holotype.</title><p>China. Yunnan Province, Zhaotong, Qiaojia County, Yao Shan National Nature Reserve, <named-content xmlns:xlink="http://www.w3.org/1999/xlink" content-type="dwc:verbatimCoordinates" xlink:type="simple"><named-content content-type="geo-json" specific-use="{&#34;type&#34;:&#34;Point&#34;,&#34;coordinates&#34;:[103.584444,27.500556]}" id="NCID0EQLAK" xlink:type="simple">26°89'62"N, 102°95'04"E</named-content></named-content>, altitude 2500 m a.s.l., on fallen branch of angiosperm, 21 August 2020, CLZhao 20693 (SWFC).</p><fig id="F13" position="float" orientation="portrait"><object-id xmlns:xlink="http://www.w3.org/1999/xlink" content-type="doi" xlink:type="simple">10.3897/mycokeys.103.118980.figure13</object-id><object-id xmlns:xlink="http://www.w3.org/1999/xlink" content-type="arpha" xlink:type="simple">EDA89A95-E0AA-500E-A397-21ED83DC02A2</object-id><label>Figure 13.</label><caption><p>Basidiomata of <italic><tp:taxon-name><tp:taxon-name-part taxon-name-part-type="genus" reg="Vararia">Vararia</tp:taxon-name-part><tp:taxon-name-part taxon-name-part-type="species" reg="yaoshanensis">yaoshanensis</tp:taxon-name-part></tp:taxon-name></italic> (holotype). Scale bars: 1 cm (<bold>A</bold>); 1 mm (<bold>B</bold>).</p></caption><graphic xmlns:xlink="http://www.w3.org/1999/xlink" xlink:href="mycokeys-103-097-g013.jpg" position="float" orientation="portrait" xlink:type="simple" id="oo_1007213.jpg"><uri content-type="original_file" xlink:type="simple">https://binary.pensoft.net/fig/1007213</uri></graphic></fig></tp:treatment-sec><tp:treatment-sec sec-type="etymology" id="SECID0ERMAK"><title>Etymology.</title><p><italic><tp:taxon-name><tp:taxon-name-part taxon-name-part-type="genus" reg="Yaoshanensis">Yaoshanensis</tp:taxon-name-part></tp:taxon-name></italic> (Lat.): referring to the provenance (Yaoshan) of the type specimen.</p><fig id="F14" position="float" orientation="portrait"><object-id xmlns:xlink="http://www.w3.org/1999/xlink" content-type="doi" xlink:type="simple">10.3897/mycokeys.103.118980.figure14</object-id><object-id xmlns:xlink="http://www.w3.org/1999/xlink" content-type="arpha" xlink:type="simple">F67A221D-65E8-560E-8B74-520EF0B50627</object-id><label>Figure 14.</label><caption><p>Microscopic structures of <italic><tp:taxon-name><tp:taxon-name-part taxon-name-part-type="genus" reg="Vararia">Vararia</tp:taxon-name-part><tp:taxon-name-part taxon-name-part-type="species" reg="yaoshanensis">yaoshanensis</tp:taxon-name-part></tp:taxon-name></italic> (holotype) <bold>A</bold> basidiospores <bold>B</bold> basidia <bold>C</bold> basidioles <bold>D</bold> dichohyphae <bold>E</bold> gloeocystidia subglobose <bold>F</bold> gloeocystidia clavate to fusiform <bold>G</bold> a section of hymenium. Scale bars: 10 µm (<bold>A–G</bold>).</p></caption><graphic xmlns:xlink="http://www.w3.org/1999/xlink" xlink:href="mycokeys-103-097-g014.jpg" position="float" orientation="portrait" xlink:type="simple" id="oo_1007214.jpg"><uri content-type="original_file" xlink:type="simple">https://binary.pensoft.net/fig/1007214</uri></graphic></fig></tp:treatment-sec><tp:treatment-sec sec-type="description" id="SECID0EGOAK"><title>Description.</title><p>Basidiomata annual, membranous, adnate, without odor or taste when fresh, up to 8 cm long, 4 cm wide, 80–120 µm thick. Hymenial surface smooth, cream to cinnamon-buff when fresh, pinkish buff to cinnamon-buff upon drying, cracking with age. Sterile margin thin, pinkish buff, up to 1 mm.</p><p>Hyphal system dimitic, generative hyphae bearing simple-septa, rarely branched, slightly thick-walled, 2–4 μm in diameter, IKI–, CB–, tissues unchanged in KOH. Dichohyphae, predominant, capillary, frequently branched, distinctly thick-walled, 1.6 µm diameter, dichotomously to irregularly branched with main branches and acute tips, weakly to moderately dextrinoid in Melzer’s reagent, CB–, tissues unchanged in KOH.</p><p>Gloeocystidia with two types, (1) Gloeocystidia fusiform, colorless, thick-walled, smooth, tapered or gradually elongated apex, 28.5–50 × 6–12.5 µm; (2) Gloeocystidia subglobose, usually containing refractive materials, colorless, thick-walled, smooth, 11–27 × 7–11 µm. Basidia are subclavate to subcylindrical, thin-walled, with four sterigmatas and a basal simple septum, 23–46 × 5–8 µm; basidioles dominant, in shape similar to basidia, but slightly smaller.</p><p>Basidiospores ellipsoid, colorless, slightly thick-walled, smooth, amyloid, CB–, (7.5–)7.6–10.8(–10.9) × (5.3–)5.7–7.8(–7.9) µm, L = 9.52 µm, W = 6.61 µm, Q = 1.4–1.5 (n = 210/7).</p></tp:treatment-sec><tp:treatment-sec sec-type="material" id="SECID0EOOAK"><title>Additional specimens examined</title><p><bold>(paratypes).</bold> China. Yunnan Province, Zhaotong, Qiaojia County, Yao Shan National Nature Reserve, <named-content xmlns:xlink="http://www.w3.org/1999/xlink" content-type="dwc:verbatimCoordinates" xlink:type="simple"><named-content content-type="geo-json" specific-use="{&#34;type&#34;:&#34;Point&#34;,&#34;coordinates&#34;:[103.584444,27.500556]}" id="NCID0EZOAK" xlink:type="simple">26°89'62"N, 102°95'04"E</named-content></named-content>, altitude 2500 m a.s.l., on fallen branch of angiosperm, 21 August 2020, CLZhao 20669, CLZhao 20677, CLZhao 20697, CLZhao 20709, CLZhao 20713, CLZhao 20717 and CLZhao 20724 (SWFC), 22 August 2020, CLZhao 20528, CLZhao 20531, CLZhao 20565, CLZhao 20605, CLZhao 20608, CLZhao 20617, CLZhao 20619, CLZhao 20624, CLZhao 20646 and CLZhao 20656 (SWFC).</p></tp:treatment-sec></tp:taxon-treatment>
